# Supplementary material for: Visualization of Small Vessels by Micro–Computed Tomography Using Titanium Dioxide Nanoparticles as a Novel Contrast Agent
Source: Int J Biomed Imaging. 2025 Jan 30;2025:6688558. doi: 10.1155/ijbi/6688558 (PMC11824794; doi:10.1155/ijbi/6688558)
Supplement: Supporting Information 2 — Videos V1–V3: Horizontally rotated 3D reconstructed images of the brain, kidney, and retina. Data V1: Video V1, brain. Data V2: Video V2, kidney. Data V3: Video V3, retina. [file 6688558.f2.zip]

Archive with 3 entries (3 files):
- Supplemental Data V1_brain .mp4
- Supplemental Data V2_kidney .mp4
- Supplemental Data V3_retina .mp4
